# Supplementary material for: Single-molecule magnetostrictor: an {Fe8Gd8} cubic crystal exhibits temperature-dependent magnetostriction
Source: Natl Sci Rev. 2026 May 21;13(13):nwag300. doi: 10.1093/nsr/nwag300 (PMC13352436; doi:10.1093/nsr/nwag300)
Supplement: nwag300_Supplemental_Files [file nwag300_supplemental_files.zip]

Archive with 3 entries (3 files):
- CheckCIF_File.pdf
- Fe8Gd8.cif
- NSR_MS-2026-274.R2_SI.pdf
