# Supplementary material for: Single-molecule magnetostrictor: an {Fe8Gd8} cubic crystal exhibits temperature-dependent magnetostriction
Source: Natl Sci Rev. 2026 May 21;13(13):nwag300. doi: 10.1093/nsr/nwag300 (PMC13352436; doi:10.1093/nsr/nwag300)
Supplement: nwag300_Supplemental_Files [file nwag300_supplemental_files.zip › Fe8Gd8.cif]

  
data_Fe8Gd8 
  
_audit_creation_method            SHELXL-97 
_chemical_name_systematic 
; 
 ? 
; 
_chemical_name_common             Fe8Gd8 
_chemical_melting_point           ? 
_chemical_formula_moiety          ? 
_chemical_formula_sum 
 'C114 H227 Fe8 Gd8 N17 O64' 
_chemical_formula_weight          4745.01 
  
loop_ 
 _atom_type_symbol 
 _atom_type_description 
 _atom_type_scat_dispersion_real 
 _atom_type_scat_dispersion_imag 
 _atom_type_scat_source 
 'C'  'C'   0.0033   0.0016 
 'International Tables Vol C Tables 4.2.6.8 and 6.1.1.4' 
 'H'  'H'   0.0000   0.0000 
 'International Tables Vol C Tables 4.2.6.8 and 6.1.1.4' 
 'N'  'N'   0.0061   0.0033 
 'International Tables Vol C Tables 4.2.6.8 and 6.1.1.4' 
 'O'  'O'   0.0106   0.0060 
 'International Tables Vol C Tables 4.2.6.8 and 6.1.1.4' 
 'Fe'  'Fe'   0.3463   0.8444 
 'International Tables Vol C Tables 4.2.6.8 and 6.1.1.4' 
 'Gd'  'Gd'  -0.1653   3.9035 
 'International Tables Vol C Tables 4.2.6.8 and 6.1.1.4' 
  
_symmetry_cell_setting            Cubic 
_symmetry_space_group_name_H-M    Pn-3n 
  
loop_ 
 _symmetry_equiv_pos_as_xyz 
 'x, y, z' 
 '-x+1/2, -y+1/2, z' 
 '-x+1/2, y, -z+1/2' 
 'x, -y+1/2, -z+1/2' 
 'z, x, y' 
 'z, -x+1/2, -y+1/2' 
 '-z+1/2, -x+1/2, y' 
 '-z+1/2, x, -y+1/2' 
 'y, z, x' 
 '-y+1/2, z, -x+1/2' 
 'y, -z+1/2, -x+1/2' 
 '-y+1/2, -z+1/2, x' 
 'y, x, -z+1/2' 
 '-y+1/2, -x+1/2, -z+1/2' 
 'y, -x+1/2, z' 
 '-y+1/2, x, z' 
 'x, z, -y+1/2' 
 '-x+1/2, z, y' 
 '-x+1/2, -z+1/2, -y+1/2' 
 'x, -z+1/2, y' 
 'z, y, -x+1/2' 
 'z, -y+1/2, x' 
 '-z+1/2, y, x' 
 '-z+1/2, -y+1/2, -x+1/2' 
 '-x, -y, -z' 
 'x-1/2, y-1/2, -z' 
 'x-1/2, -y, z-1/2' 
 '-x, y-1/2, z-1/2' 
 '-z, -x, -y' 
 '-z, x-1/2, y-1/2' 
 'z-1/2, x-1/2, -y' 
 'z-1/2, -x, y-1/2' 
 '-y, -z, -x' 
 'y-1/2, -z, x-1/2' 
 '-y, z-1/2, x-1/2' 
 'y-1/2, z-1/2, -x' 
 '-y, -x, z-1/2' 
 'y-1/2, x-1/2, z-1/2' 
 '-y, x-1/2, -z' 
 'y-1/2, -x, -z' 
 '-x, -z, y-1/2' 
 'x-1/2, -z, -y' 
 'x-1/2, z-1/2, y-1/2' 
 '-x, z-1/2, -y' 
 '-z, -y, x-1/2' 
 '-z, y-1/2, -x' 
 'z-1/2, -y, -x' 
 'z-1/2, y-1/2, x-1/2' 
  
_cell_length_a                    39.872(4) 
_cell_length_b                    39.872(4) 
_cell_length_c                    39.872(4) 
_cell_angle_alpha                 90.00 
_cell_angle_beta                  90.00 
_cell_angle_gamma                 90.00 
_cell_volume                      63389(10) 
_cell_formula_units_Z             12 
_cell_measurement_temperature     100(2) 
_cell_measurement_reflns_used     9824 
_cell_measurement_theta_min       2.28 
_cell_measurement_theta_max       27.47 
  
_exptl_crystal_description        block 
_exptl_crystal_colour             dark_red 
_exptl_crystal_size_max           0.287 
_exptl_crystal_size_mid           0.282 
_exptl_crystal_size_min           0.145 
_exptl_crystal_density_meas       ? 
_exptl_crystal_density_diffrn     1.435 
_exptl_crystal_density_method     'not measured' 
_exptl_crystal_F_000              27144 
_exptl_absorpt_coefficient_mu     3.070 
_exptl_absorpt_correction_type    Multi-scan 
_exptl_absorpt_correction_T_min   0.431 
_exptl_absorpt_correction_T_max   0.641 
_exptl_absorpt_process_details    ? 
  
_exptl_special_details 
; 
 ? 
; 
  
loop_
  _platon_squeeze_void_nr
  _platon_squeeze_void_average_x
  _platon_squeeze_void_average_y
  _platon_squeeze_void_average_z
  _platon_squeeze_void_volume
  _platon_squeeze_void_count_electrons
  _platon_squeeze_void_content
   1  0.000  0.000  0.000       126        54 ' '
   2  0.500  0.000  0.000       127        55 ' '
   3  0.894  0.001  0.031         8         3 ' '
   4  0.531 -0.001  0.106         8         3 ' '
   5  0.971  0.000  0.397         8         4 ' '
   6  0.500  0.000  0.500       126        54 ' '
   7  0.000  0.000  0.501       125        52 ' '
   8  0.606  0.001  0.469         8         3 ' '
   9  0.394 -0.001  0.531         7         4 ' '
  10  0.031  0.001  0.606         8         3 ' '
  11  0.469  0.001  0.894         7         3 ' '
  12  0.106 -0.001  0.969         8         3 ' '
  13  0.250  0.250  0.250      4769      1314 ' '
  14  0.606  0.031  0.001         8         3 ' '
  15  0.894  0.031  0.499         7         3 ' '
  16  0.499  0.031  0.606         8         3 ' '
  17  0.001  0.031  0.894         8         2 ' '
  18  0.750  0.107  0.107        18         7 ' '
  19  0.750  0.107  0.393        18         7 ' '
  20  0.393  0.107  0.750        18         7 ' '
  21  0.107  0.107  0.750        18         7 ' '
  22  0.969  0.106 -0.001         8         4 ' '
  23  0.531  0.106  0.501         8         4 ' '
  24 -0.001  0.106  0.531         8         5 ' '
  25  0.501  0.106  0.969         8         3 ' '
  26  0.750  0.250  0.750       532       223 ' '
  27  0.750  0.250  0.250       532       224 ' '
  28  0.250  0.250  0.750       532       223 ' '
  29  0.893  0.250  0.607        18         6 ' '
  30  0.607  0.250  0.607        18         7 ' '
  31  0.607  0.250  0.893        18         6 ' '
  32  0.893  0.250  0.893        18         5 ' '
  33  0.750  0.393  0.107        18         8 ' '
  34  0.750  0.393  0.393        18         6 ' '
  35  0.107  0.393  0.750        18         8 ' '
  36  0.393  0.393  0.750        18         8 ' '
  37  0.529  0.397  0.000         9         4 ' '
  38  0.971  0.397  0.500         9         4 ' '
  39  0.500  0.397  0.529         9         5 ' '
  40  0.000  0.397  0.971         8         3 ' '
  41  0.500  0.501  0.000       125        54 ' '
  42  1.000  0.501  0.500       125        54 ' '
  43  0.500  0.501  0.500       125        55 ' '
  44  0.000  0.501  1.000       125        55 ' '
  45  0.894  0.469  0.001         7         3 ' '
  46  0.606  0.469  0.499         8         2 ' '
  47  0.001  0.469  0.606         8         3 ' '
  48  0.499  0.469  0.894         7         2 ' '
  49  0.606  0.499  0.031         8         3 ' '
  50  0.969  0.501  0.106         8         4 ' '
  51  0.531  0.501  0.394         8         3 ' '
  52  0.894  0.499  0.469         7         2 ' '
  53  0.106  0.501  0.531         8         4 ' '
  54  0.469  0.499  0.606         8         3 ' '
  55  0.031  0.499  0.894         7         3 ' '
  56  0.394  0.501  0.969         7         3 ' '
  57  0.750  0.750  0.750      4769      1294 ' '
  58  0.106  0.531 -0.001         8         4 ' '
  59  0.501  0.531  0.106         8         4 ' '
  60 -0.001  0.531  0.394         7         3 ' '
  61  0.394  0.531  0.501         8         4 ' '
  62  0.607  0.607  0.250        18         5 ' '
  63  0.893  0.607  0.250        18         6 ' '
  64  0.250  0.607  0.607        18         7 ' '
  65  0.250  0.607  0.893        18         5 ' '
  66  0.469  0.606  0.001         8         3 ' '
  67  0.001  0.606  0.031         8         3 ' '
  68  0.499  0.606  0.469         8         2 ' '
  69  0.031  0.606  0.499         8         3 ' '
  70  0.250  0.750  0.250       532       222 ' '
  71  0.750  0.750  0.250       532       224 ' '
  72  0.250  0.750  0.750       532       225 ' '
  73  0.107  0.750  0.107        18         8 ' '
  74  0.393  0.750  0.107        18         8 ' '
  75  0.107  0.750  0.393        18         7 ' '
  76  0.393  0.750  0.393        18         7 ' '
  77  0.607  0.893  0.250        18         6 ' '
  78  0.893  0.893  0.250        18         7 ' '
  79  0.250  0.893  0.607        18         6 ' '
  80  0.250  0.893  0.893        18         6 ' '
  81  0.031  0.894  0.001         8         3 ' '
  82  0.499  0.894  0.031         7         3 ' '
  83  0.001  0.894  0.469         7         2 ' '
  84  0.469  0.894  0.499         7         2 ' '
  85  0.394  0.969 -0.001         7         3 ' '
  86 -0.001  0.969  0.106         8         4 ' '
  87  0.501  0.969  0.394         7         3 ' '
  88  0.106  0.969  0.501         8         4 ' '
_platon_squeeze_details
;
;
 
_diffrn_ambient_temperature       100(2) 
_diffrn_radiation_wavelength      0.71073 
_diffrn_radiation_type            MoK\a 
_diffrn_radiation_source          'fine-focus sealed tube' 
_diffrn_radiation_monochromator   graphite 
_diffrn_measurement_device_type   'CCD area detector' 
_diffrn_measurement_method        'phi and omega scans' 
_diffrn_detector_area_resol_mean  ? 
_diffrn_standards_number          ? 
_diffrn_standards_interval_count  ? 
_diffrn_standards_interval_time   ? 
_diffrn_standards_decay_%         ? 
_diffrn_reflns_number             428239 
_diffrn_reflns_av_R_equivalents   0.0679 
_diffrn_reflns_av_sigmaI/netI     0.0162 
_diffrn_reflns_limit_h_min        -47 
_diffrn_reflns_limit_h_max        47 
_diffrn_reflns_limit_k_min        -47 
_diffrn_reflns_limit_k_max        47 
_diffrn_reflns_limit_l_min        -47 
_diffrn_reflns_limit_l_max        47 
_diffrn_reflns_theta_min          1.62 
_diffrn_reflns_theta_max          25.01 
_reflns_number_total              9352 
_reflns_number_gt                 8539 
_reflns_threshold_expression      >2sigma(I) 
  
_computing_data_collection        'Bruker SMART' 
_computing_cell_refinement        'Bruker SMART' 
_computing_data_reduction         'Bruker SAINT' 
_computing_structure_solution     'SHELXS-97 (Sheldrick, 1990)' 
_computing_structure_refinement   'SHELXL-97 (Sheldrick, 1997)' 
_computing_molecular_graphics     'Bruker SHELXTL' 
_computing_publication_material   'Bruker SHELXTL' 
  
_refine_special_details 
; 
 Refinement of F^2^ against ALL reflections.  The weighted R-factor wR and 
 goodness of fit S are based on F^2^, conventional R-factors R are based 
 on F, with F set to zero for negative F^2^. The threshold expression of 
 F^2^ > 2sigma(F^2^) is used only for calculating R-factors(gt) etc. and is 
 not relevant to the choice of reflections for refinement.  R-factors based 
 on F^2^ are statistically about twice as large as those based on F, and R- 
 factors based on ALL data will be even larger. 
; 
  
_refine_ls_structure_factor_coef  Fsqd 
_refine_ls_matrix_type            full 
_refine_ls_weighting_scheme       calc 
_refine_ls_weighting_details 
 'calc w=1/[\s^2^(Fo^2^)+(0.0350P)^2^+2915.3086P] where P=(Fo^2^+2Fc^2^)/3' 
_atom_sites_solution_primary      direct 
_atom_sites_solution_secondary    difmap 
_atom_sites_solution_hydrogens    geom 
_refine_ls_hydrogen_treatment     constr
_refine_ls_extinction_method      none 
_refine_ls_extinction_coef        ? 
_refine_ls_number_reflns          9352 
_refine_ls_number_parameters      479 
_refine_ls_number_restraints      65 
_refine_ls_R_factor_all           0.1007 
_refine_ls_R_factor_gt            0.0938 
_refine_ls_wR_factor_ref          0.2064 
_refine_ls_wR_factor_gt           0.2024 
_refine_ls_goodness_of_fit_ref    1.183 
_refine_ls_restrained_S_all       1.181 
_refine_ls_shift/su_max           0.025 
_refine_ls_shift/su_mean          0.000 
  
loop_ 
 _atom_site_label 
 _atom_site_type_symbol 
 _atom_site_fract_x 
 _atom_site_fract_y 
 _atom_site_fract_z 
 _atom_site_U_iso_or_equiv 
 _atom_site_adp_type 
 _atom_site_occupancy 
 _atom_site_symmetry_multiplicity 
 _atom_site_calc_flag 
 _atom_site_refinement_flags 
 _atom_site_disorder_assembly 
 _atom_site_disorder_group 
Fe1 Fe 0.88347(4) 0.07815(4) 0.19940(4) 0.0278(4) Uani 1 1 d . . . 
Fe2 Fe 0.94733(4) 0.16890(3) 0.10042(3) 0.0231(3) Uani 1 1 d . . . 
Gd1 Gd 0.947962(13) 0.096015(12) 0.144330(12) 0.02355(12) Uani 1 1 d . . . 
Gd2 Gd 0.884893(13) 0.217044(12) 0.063200(13) 0.02684(13) Uani 1 1 d . . . 
C1 C 0.8392(3) 0.1228(4) 0.2389(3) 0.049(4) Uani 1 1 d . . . 
H1A H 0.8486 0.1452 0.2404 0.059 Uiso 1 1 calc R . . 
H1B H 0.8236 0.1199 0.2573 0.059 Uiso 1 1 calc R . . 
C2 C 0.8210(3) 0.1191(4) 0.2062(3) 0.056(4) Uani 1 1 d . . . 
H2A H 0.8049 0.1009 0.2082 0.067 Uiso 1 1 calc R . . 
H2B H 0.8086 0.1395 0.2017 0.067 Uiso 1 1 calc R . . 
C3 C 0.8245(3) 0.0961(5) 0.1501(3) 0.067(5) Uani 1 1 d . . . 
H3A H 0.8080 0.1116 0.1419 0.100 Uiso 1 1 calc R . . 
H3B H 0.8134 0.0764 0.1585 0.100 Uiso 1 1 calc R . . 
H3C H 0.8393 0.0899 0.1322 0.100 Uiso 1 1 calc R . . 
C4 C 0.8612(3) 0.1419(3) 0.1666(3) 0.049(3) Uani 1 1 d . . . 
H4A H 0.8469 0.1612 0.1706 0.059 Uiso 1 1 calc R . . 
H4B H 0.8653 0.1405 0.1427 0.059 Uiso 1 1 calc R . . 
C5 C 0.8947(3) 0.1470(3) 0.1849(3) 0.037(3) Uani 1 1 d . . . 
H5A H 0.9080 0.1637 0.1732 0.044 Uiso 1 1 calc R . . 
H5B H 0.8905 0.1552 0.2075 0.044 Uiso 1 1 calc R . . 
C6 C 0.8979(3) 0.0296(3) 0.1401(3) 0.038(3) Uani 1 1 d . . . 
H6A H 0.8760 0.0203 0.1453 0.046 Uiso 1 1 calc R . . 
H6B H 0.9149 0.0134 0.1466 0.046 Uiso 1 1 calc R . . 
C7 C 0.9004(3) 0.0368(3) 0.1034(3) 0.046(3) Uani 1 1 d . . . 
H7A H 0.9000 0.0158 0.0912 0.056 Uiso 1 1 calc R . . 
H7B H 0.8809 0.0496 0.0966 0.056 Uiso 1 1 calc R . . 
C8 C 0.9564(4) 0.0326(3) 0.0833(3) 0.056(4) Uani 1 1 d . . . 
H8A H 0.9484 0.0188 0.0652 0.084 Uiso 1 1 calc R . . 
H8B H 0.9630 0.0186 0.1018 0.084 Uiso 1 1 calc R . . 
H8C H 0.9753 0.0454 0.0758 0.084 Uiso 1 1 calc R . . 
C9 C 0.9232(4) 0.0780(3) 0.0659(3) 0.055(4) Uani 1 1 d . . . 
H9A H 0.9443 0.0828 0.0548 0.066 Uiso 1 1 calc R . . 
H9B H 0.9091 0.0664 0.0499 0.066 Uiso 1 1 calc R . . 
C10 C 0.9076(3) 0.1092(3) 0.0736(3) 0.043(3) Uani 1 1 d . . . 
H10A H 0.9087 0.1236 0.0540 0.051 Uiso 1 1 calc R . . 
H10B H 0.8841 0.1053 0.0786 0.051 Uiso 1 1 calc R . . 
C11 C 0.9977(3) 0.0620(3) 0.1793(2) 0.029(2) Uani 1 1 d . . . 
C12 C 1.0244(3) 0.0431(3) 0.1975(3) 0.051(4) Uani 1 1 d . . . 
H12A H 1.0361 0.0581 0.2123 0.076 Uiso 1 1 calc R . . 
H12B H 1.0399 0.0338 0.1816 0.076 Uiso 1 1 calc R . . 
H12C H 1.0144 0.0254 0.2103 0.076 Uiso 1 1 calc R . . 
C13 C 0.9821(3) 0.1732(3) 0.1642(3) 0.048(2) Uani 1 1 d U . . 
H13A H 0.9691 0.1841 0.1816 0.057 Uiso 1 1 calc R . . 
H13B H 0.9986 0.1590 0.1752 0.057 Uiso 1 1 calc R . . 
C14 C 0.9989(4) 0.1974(3) 0.1464(3) 0.052(3) Uani 1 1 d U . . 
H14A H 1.0191 0.1877 0.1369 0.063 Uiso 1 1 calc R . . 
H14B H 1.0057 0.2151 0.1617 0.063 Uiso 1 1 calc R . . 
C15 C 1.0014(4) 0.2267(3) 0.0932(4) 0.056(4) Uani 1 1 d . . . 
H15A H 1.0139 0.2450 0.1027 0.084 Uiso 1 1 calc R . . 
H15B H 0.9883 0.2347 0.0747 0.084 Uiso 1 1 calc R . . 
H15C H 1.0166 0.2097 0.0856 0.084 Uiso 1 1 calc R . . 
C16 C 0.9546(3) 0.2390(3) 0.1300(3) 0.041(3) Uani 1 1 d . . . 
H16A H 0.9636 0.2510 0.1491 0.050 Uiso 1 1 calc R . . 
H16B H 0.9512 0.2549 0.1120 0.050 Uiso 1 1 calc R . . 
C17 C 0.9228(3) 0.2236(3) 0.1390(3) 0.038(3) Uani 1 1 d . . . 
H17A H 0.9254 0.2114 0.1599 0.046 Uiso 1 1 calc R . . 
H17B H 0.9061 0.2410 0.1425 0.046 Uiso 1 1 calc R . . 
C18 C 1.0038(3) 0.1219(3) 0.0841(3) 0.037(3) Uani 1 1 d . . . 
C19 C 1.0341(4) 0.1139(4) 0.0632(4) 0.086(5) Uani 1 1 d . . . 
H19A H 1.0422 0.0920 0.0690 0.129 Uiso 1 1 calc R . . 
H19B H 1.0513 0.1302 0.0675 0.129 Uiso 1 1 calc R . . 
H19C H 1.0282 0.1144 0.0399 0.129 Uiso 1 1 calc R . . 
C20 C 0.9441(3) 0.1734(3) 0.0232(3) 0.037(3) Uani 1 1 d . . . 
H20A H 0.9295 0.1559 0.0147 0.044 Uiso 1 1 calc R . . 
H20B H 0.9667 0.1643 0.0247 0.044 Uiso 1 1 calc R . . 
C21 C 0.9438(4) 0.2021(4) 0.0001(3) 0.057(4) Uani 1 1 d . . . 
H21A H 0.9474 0.1941 -0.0226 0.068 Uiso 1 1 calc R . . 
H21B H 0.9622 0.2171 0.0057 0.068 Uiso 1 1 calc R . . 
C22 C 0.8900(4) 0.2100(5) -0.0254(3) 0.082(5) Uani 1 1 d . . . 
H22A H 0.9015 0.2123 -0.0464 0.123 Uiso 1 1 calc R . . 
H22B H 0.8700 0.2234 -0.0256 0.123 Uiso 1 1 calc R . . 
H22C H 0.8841 0.1869 -0.0219 0.123 Uiso 1 1 calc R . . 
C23 C 0.9193(4) 0.2571(3) -0.0028(4) 0.061(4) Uani 1 1 d . . . 
H23A H 0.9362 0.2590 -0.0202 0.073 Uiso 1 1 calc R . . 
H23B H 0.8992 0.2680 -0.0110 0.073 Uiso 1 1 calc R . . 
C24 C 0.9305(4) 0.2749(3) 0.0248(3) 0.046(3) Uani 1 1 d . . . 
H24A H 0.9284 0.2987 0.0201 0.055 Uiso 1 1 calc R . . 
H24B H 0.9541 0.2701 0.0282 0.055 Uiso 1 1 calc R . . 
C25 C 0.8124(3) 0.1370(3) 0.0570(4) 0.051(3) Uani 1 1 d U . . 
H25A H 0.7973 0.1382 0.0757 0.077 Uiso 1 1 calc R . . 
H25B H 0.8242 0.1160 0.0575 0.077 Uiso 1 1 calc R . . 
H25C H 0.7999 0.1386 0.0364 0.077 Uiso 1 1 calc R . . 
C26 C 0.8372(3) 0.1654(3) 0.0589(3) 0.0359(19) Uani 1 1 d U . . 
C27 C 0.8026(3) 0.2828(3) 0.0088(4) 0.054(4) Uani 1 1 d . . . 
H27A H 0.7940 0.2622 -0.0001 0.081 Uiso 1 1 calc R . . 
H27B H 0.8081 0.2977 -0.0094 0.081 Uiso 1 1 calc R . . 
H27C H 0.7859 0.2931 0.0228 0.081 Uiso 1 1 calc R . . 
C28 C 0.8333(3) 0.2759(3) 0.0289(3) 0.040(3) Uani 1 1 d . . . 
N1 N 0.8439(2) 0.1119(3) 0.1775(2) 0.041(3) Uani 1 1 d . . . 
N2 N 0.9300(2) 0.0551(2) 0.09386(19) 0.0231(19) Uani 1 1 d . . . 
N3 N 0.9791(2) 0.2126(2) 0.1190(2) 0.035(2) Uani 1 1 d . . . 
N4 N 0.9116(2) 0.2211(2) 0.0016(2) 0.033(2) Uani 1 1 d . . . 
O1 O 0.86522(17) 0.09861(19) 0.24128(16) 0.0316(18) Uani 1 1 d . . . 
O2 O 0.91247(19) 0.11640(17) 0.18648(17) 0.0284(17) Uani 1 1 d . . . 
O3 O 0.90276(18) 0.06041(16) 0.15786(16) 0.0268(17) Uani 1 1 d . . . 
O4 O 0.92259(17) 0.12593(16) 0.10117(17) 0.0246(16) Uani 1 1 d . . . 
O5 O 0.9937(2) 0.09246(18) 0.18488(19) 0.037(2) Uani 1 1 d . . . 
O6 O 0.97985(19) 0.04582(19) 0.15884(17) 0.0345(19) Uani 1 1 d . . . 
O7 O 0.99387(18) 0.10009(18) 0.10487(18) 0.0332(18) Uani 1 1 d . . . 
O8 O 0.99026(18) 0.15007(17) 0.07873(17) 0.0293(17) Uani 1 1 d . . . 
O9 O 0.96085(19) 0.15291(18) 0.14560(17) 0.0324(17) Uani 1 1 d U . . 
O10 O 0.91140(18) 0.20114(16) 0.11327(17) 0.0273(17) Uani 1 1 d . . . 
O11 O 0.8591(2) 0.16818(19) 0.0368(2) 0.0379(17) Uani 1 1 d U . . 
O12 O 0.8348(2) 0.1859(2) 0.0829(2) 0.046(2) Uani 1 1 d U . . 
O13 O 0.84315(19) 0.24607(19) 0.0309(2) 0.043(2) Uani 1 1 d . . . 
O14 O 0.84797(18) 0.30084(18) 0.0418(2) 0.037(2) Uani 1 1 d . . . 
O15 O 0.93314(17) 0.18352(17) 0.05585(16) 0.0264(17) Uani 1 1 d . . . 
O16 O 0.91297(18) 0.26777(16) 0.05497(17) 0.0267(17) Uani 1 1 d . . . 
C1S C 0.9715(5) 0.2500 0.2500 0.247(10) Uani 1 4 d SDU . . 
H1S1 H 0.9795 0.2675 0.2645 0.371 Uiso 0.25 1 calc PR . . 
H1S2 H 0.9795 0.2538 0.2276 0.371 Uiso 0.25 1 calc PR . . 
H1S3 H 0.9795 0.2287 0.2579 0.371 Uiso 0.25 1 calc PR . . 
C2S C 0.9347(4) 0.2500 0.2500 0.295(10) Uani 1 4 d SDU . . 
N1S N 0.9058(5) 0.2500 0.2500 0.285(10) Uani 1 4 d SDU . . 
  
loop_ 
 _atom_site_aniso_label 
 _atom_site_aniso_U_11 
 _atom_site_aniso_U_22 
 _atom_site_aniso_U_33 
 _atom_site_aniso_U_23 
 _atom_site_aniso_U_13 
 _atom_site_aniso_U_12 
Fe1 0.0305(8) 0.0348(8) 0.0180(7) -0.0022(6) 0.0008(6) -0.0037(7) 
Fe2 0.0292(7) 0.0183(6) 0.0217(7) 0.0027(6) -0.0010(6) 0.0005(6) 
Gd1 0.0309(3) 0.0209(2) 0.0189(2) 0.00236(19) 0.0007(2) 0.0008(2) 
Gd2 0.0287(3) 0.0182(2) 0.0337(3) 0.0034(2) -0.0063(2) -0.0033(2) 
C1 0.043(7) 0.080(9) 0.026(6) 0.002(6) -0.001(5) 0.029(7) 
C2 0.040(7) 0.091(10) 0.037(7) 0.013(7) 0.001(6) 0.024(7) 
C3 0.035(7) 0.123(14) 0.042(7) -0.014(8) -0.019(6) 0.016(8) 
C4 0.064(8) 0.044(7) 0.040(7) 0.004(6) 0.002(6) 0.032(6) 
C5 0.052(7) 0.035(6) 0.024(5) 0.001(5) 0.005(5) 0.015(5) 
C6 0.061(8) 0.028(6) 0.025(6) 0.003(5) 0.006(5) -0.004(5) 
C7 0.061(8) 0.042(7) 0.037(6) -0.009(5) 0.021(6) -0.015(6) 
C8 0.065(9) 0.053(8) 0.050(7) -0.037(6) 0.015(7) -0.001(7) 
C9 0.095(11) 0.037(7) 0.033(6) 0.002(6) -0.013(7) 0.008(7) 
C10 0.064(8) 0.035(6) 0.028(6) 0.010(5) -0.015(6) -0.008(6) 
C11 0.026(5) 0.043(6) 0.018(5) 0.004(4) 0.013(4) 0.007(5) 
C12 0.052(7) 0.052(8) 0.048(7) -0.007(6) -0.003(6) 0.023(6) 
C13 0.060(5) 0.041(4) 0.042(4) 0.007(4) -0.028(4) -0.010(4) 
C14 0.058(6) 0.041(5) 0.057(6) 0.008(5) -0.024(5) -0.012(4) 
C15 0.072(9) 0.033(7) 0.062(9) 0.001(6) 0.009(8) -0.018(7) 
C16 0.052(7) 0.025(6) 0.048(7) -0.004(5) -0.016(6) 0.000(5) 
C17 0.054(7) 0.025(5) 0.035(6) -0.013(5) -0.003(5) 0.014(5) 
C18 0.039(6) 0.032(6) 0.040(6) 0.003(5) 0.007(5) 0.004(5) 
C19 0.070(9) 0.074(9) 0.114(12) 0.060(9) 0.052(9) 0.040(8) 
C20 0.040(6) 0.035(6) 0.035(6) 0.004(5) -0.003(5) -0.002(5) 
C21 0.071(9) 0.062(9) 0.038(7) -0.005(7) 0.022(7) -0.004(7) 
C22 0.094(11) 0.129(14) 0.022(6) 0.025(8) -0.018(7) -0.056(10) 
C23 0.073(9) 0.053(8) 0.056(8) -0.007(7) 0.027(7) -0.019(7) 
C24 0.073(9) 0.030(6) 0.036(6) 0.001(5) 0.021(6) -0.010(6) 
C25 0.047(6) 0.046(6) 0.061(7) 0.008(5) -0.016(6) -0.022(5) 
C26 0.033(4) 0.029(3) 0.045(4) 0.005(3) -0.020(3) -0.011(3) 
C27 0.030(6) 0.040(7) 0.092(11) 0.006(7) -0.018(7) -0.006(5) 
C28 0.037(6) 0.034(6) 0.048(7) 0.010(5) -0.015(5) -0.001(5) 
N1 0.041(5) 0.059(6) 0.023(5) -0.001(4) -0.007(4) 0.016(5) 
N2 0.029(4) 0.022(4) 0.019(4) 0.000(3) 0.001(3) -0.002(3) 
N3 0.041(5) 0.024(4) 0.042(5) 0.006(4) 0.003(4) 0.000(4) 
N4 0.051(6) 0.030(5) 0.019(4) 0.002(4) -0.013(4) 0.004(4) 
O1 0.029(4) 0.051(4) 0.015(3) -0.008(3) 0.003(3) 0.009(3) 
O2 0.044(4) 0.020(3) 0.021(3) 0.008(3) 0.001(3) 0.003(3) 
O3 0.040(4) 0.022(3) 0.019(3) -0.005(3) 0.004(3) -0.009(3) 
O4 0.025(3) 0.022(3) 0.026(4) -0.007(3) 0.007(3) -0.006(3) 
O5 0.050(5) 0.028(4) 0.032(4) -0.001(3) 0.002(4) 0.010(4) 
O6 0.040(4) 0.043(4) 0.020(4) 0.008(3) -0.003(3) 0.005(4) 
O7 0.041(4) 0.029(4) 0.030(4) 0.008(3) 0.004(3) 0.004(3) 
O8 0.037(4) 0.023(4) 0.028(4) 0.010(3) 0.007(3) 0.005(3) 
O9 0.043(4) 0.034(4) 0.020(3) 0.007(3) -0.008(3) -0.004(3) 
O10 0.034(4) 0.018(3) 0.030(4) 0.000(3) 0.002(3) 0.003(3) 
O11 0.042(4) 0.030(4) 0.041(4) 0.011(3) -0.018(3) -0.012(3) 
O12 0.041(4) 0.037(4) 0.060(4) -0.006(3) -0.012(4) -0.007(3) 
O13 0.036(4) 0.023(4) 0.070(5) -0.004(4) -0.026(4) 0.002(3) 
O14 0.027(4) 0.026(4) 0.059(5) 0.003(4) -0.017(4) -0.003(3) 
O15 0.032(4) 0.029(4) 0.018(3) 0.006(3) -0.004(3) 0.003(3) 
O16 0.035(4) 0.019(3) 0.026(4) -0.002(3) -0.009(3) 0.003(3) 
C1S 0.249(12) 0.247(10) 0.247(10) 0.000 0.000 0.000 
C2S 0.294(12) 0.295(10) 0.295(10) 0.000 0.000 0.000 
N1S 0.284(12) 0.285(10) 0.285(10) 0.000 0.000 0.000 
  
_geom_special_details 
; 
 All esds (except the esd in the dihedral angle between two l.s. planes) 
 are estimated using the full covariance matrix.  The cell esds are taken 
 into account individually in the estimation of esds in distances, angles 
 and torsion angles; correlations between esds in cell parameters are only 
 used when they are defined by crystal symmetry.  An approximate (isotropic) 
 treatment of cell esds is used for estimating esds involving l.s. planes. 
; 
  
loop_ 
 _geom_bond_atom_site_label_1 
 _geom_bond_atom_site_label_2 
 _geom_bond_distance 
 _geom_bond_site_symmetry_2 
 _geom_bond_publ_flag 
Fe1 O3 1.958(7) . ? 
Fe1 O2 1.982(7) . ? 
Fe1 O16 1.987(7) 17 ? 
Fe1 O1 1.996(7) . ? 
Fe1 O14 2.026(8) 17 ? 
Fe1 N1 2.251(10) . ? 
Fe1 Gd2 3.3849(15) 17 ? 
Fe1 Gd1 3.4555(16) . ? 
Fe2 O15 1.954(6) . ? 
Fe2 O4 1.977(7) . ? 
Fe2 O9 1.985(7) . ? 
Fe2 O10 1.992(7) . ? 
Fe2 O8 2.059(7) . ? 
Fe2 N3 2.276(9) . ? 
Fe2 Gd1 3.3927(15) . ? 
Fe2 Gd2 3.4766(15) . ? 
Gd1 O4 2.325(7) . ? 
Gd1 O9 2.327(7) . ? 
Gd1 O2 2.343(7) . ? 
Gd1 O3 2.357(7) . ? 
Gd1 O7 2.419(7) . ? 
Gd1 O6 2.441(8) . ? 
Gd1 O5 2.441(8) . ? 
Gd1 N2 2.689(8) . ? 
Gd1 C11 2.779(10) . ? 
Gd2 O1 2.317(7) 20 ? 
Gd2 O16 2.335(7) . ? 
Gd2 O10 2.346(7) . ? 
Gd2 O15 2.361(7) . ? 
Gd2 O13 2.401(7) . ? 
Gd2 O11 2.443(7) . ? 
Gd2 O12 2.477(8) . ? 
Gd2 N4 2.684(9) . ? 
Gd2 C26 2.808(11) . ? 
Gd2 Fe1 3.3850(15) 20 ? 
C1 O1 1.421(14) . ? 
C1 C2 1.498(17) . ? 
C2 N1 1.495(16) . ? 
C3 N1 1.480(16) . ? 
C4 N1 1.447(17) . ? 
C4 C5 1.535(18) . ? 
C5 O2 1.414(13) . ? 
C6 O3 1.431(13) . ? 
C6 C7 1.496(16) . ? 
C7 N2 1.435(14) . ? 
C8 N2 1.446(15) . ? 
C9 C10 1.422(18) . ? 
C9 N2 1.468(14) . ? 
C10 O4 1.418(13) . ? 
C11 O5 1.247(13) . ? 
C11 O6 1.259(13) . ? 
C11 C12 1.491(16) . ? 
C13 C14 1.373(18) . ? 
C13 O9 1.387(13) . ? 
C14 N3 1.479(16) . ? 
C15 N3 1.472(16) . ? 
C16 C17 1.455(17) . ? 
C16 N3 1.499(15) . ? 
C17 O10 1.436(13) . ? 
C18 O8 1.264(13) . ? 
C18 O7 1.266(13) . ? 
C18 C19 1.500(18) . ? 
C20 O15 1.432(13) . ? 
C20 C21 1.470(18) . ? 
C21 N4 1.493(17) . ? 
C22 N4 1.446(16) . ? 
C23 C24 1.385(18) . ? 
C23 N4 1.477(16) . ? 
C24 O16 1.419(13) . ? 
C25 C26 1.507(16) . ? 
C26 O11 1.246(14) . ? 
C26 O12 1.262(14) . ? 
C27 C28 1.489(17) . ? 
C28 O13 1.255(14) . ? 
C28 O14 1.263(14) . ? 
O1 Gd2 2.317(7) 17 ? 
O14 Fe1 2.026(8) 20 ? 
O16 Fe1 1.987(7) 20 ? 
C1S C2S 1.465(17) . ? 
C2S N1S 1.153(18) . ? 
  
loop_ 
 _geom_angle_atom_site_label_1 
 _geom_angle_atom_site_label_2 
 _geom_angle_atom_site_label_3 
 _geom_angle 
 _geom_angle_site_symmetry_1 
 _geom_angle_site_symmetry_3 
 _geom_angle_publ_flag 
O3 Fe1 O2 80.2(3) . . ? 
O3 Fe1 O16 99.0(3) . 17 ? 
O2 Fe1 O16 100.6(3) . 17 ? 
O3 Fe1 O1 176.8(3) . . ? 
O2 Fe1 O1 96.6(3) . . ? 
O16 Fe1 O1 81.6(3) 17 . ? 
O3 Fe1 O14 90.7(3) . 17 ? 
O2 Fe1 O14 163.1(3) . 17 ? 
O16 Fe1 O14 94.8(3) 17 17 ? 
O1 Fe1 O14 92.4(3) . 17 ? 
O3 Fe1 N1 99.4(3) . . ? 
O2 Fe1 N1 81.2(3) . . ? 
O16 Fe1 N1 161.6(3) 17 . ? 
O1 Fe1 N1 79.9(3) . . ? 
O14 Fe1 N1 86.4(4) 17 . ? 
O3 Fe1 Gd2 139.7(2) . 17 ? 
O2 Fe1 Gd2 112.4(2) . 17 ? 
O16 Fe1 Gd2 42.3(2) 17 17 ? 
O1 Fe1 Gd2 41.8(2) . 17 ? 
O14 Fe1 Gd2 83.7(2) 17 17 ? 
N1 Fe1 Gd2 120.0(2) . 17 ? 
O3 Fe1 Gd1 41.0(2) . . ? 
O2 Fe1 Gd1 40.7(2) . . ? 
O16 Fe1 Gd1 94.3(2) 17 . ? 
O1 Fe1 Gd1 135.9(2) . . ? 
O14 Fe1 Gd1 131.6(2) 17 . ? 
N1 Fe1 Gd1 98.7(3) . . ? 
Gd2 Fe1 Gd1 130.49(5) 17 . ? 
O15 Fe2 O4 97.3(3) . . ? 
O15 Fe2 O9 178.3(3) . . ? 
O4 Fe2 O9 81.0(3) . . ? 
O15 Fe2 O10 80.4(3) . . ? 
O4 Fe2 O10 101.3(3) . . ? 
O9 Fe2 O10 99.7(3) . . ? 
O15 Fe2 O8 88.1(3) . . ? 
O4 Fe2 O8 96.0(3) . . ? 
O9 Fe2 O8 92.2(3) . . ? 
O10 Fe2 O8 160.2(3) . . ? 
O15 Fe2 N3 103.2(3) . . ? 
O4 Fe2 N3 159.3(3) . . ? 
O9 Fe2 N3 78.5(3) . . ? 
O10 Fe2 N3 79.8(3) . . ? 
O8 Fe2 N3 87.3(3) . . ? 
O15 Fe2 Gd1 136.6(2) . . ? 
O4 Fe2 Gd1 41.7(2) . . ? 
O9 Fe2 Gd1 41.8(2) . . ? 
O10 Fe2 Gd1 115.2(2) . . ? 
O8 Fe2 Gd1 84.17(19) . . ? 
N3 Fe2 Gd1 118.9(2) . . ? 
O15 Fe2 Gd2 40.5(2) . . ? 
O4 Fe2 Gd2 97.3(2) . . ? 
O9 Fe2 Gd2 139.4(2) . . ? 
O10 Fe2 Gd2 40.4(2) . . ? 
O8 Fe2 Gd2 128.1(2) . . ? 
N3 Fe2 Gd2 96.5(2) . . ? 
Gd1 Fe2 Gd2 134.31(5) . . ? 
O4 Gd1 O9 67.2(2) . . ? 
O4 Gd1 O2 95.2(2) . . ? 
O9 Gd1 O2 77.3(2) . . ? 
O4 Gd1 O3 98.4(2) . . ? 
O9 Gd1 O3 138.7(3) . . ? 
O2 Gd1 O3 65.4(2) . . ? 
O4 Gd1 O7 79.3(2) . . ? 
O9 Gd1 O7 77.4(2) . . ? 
O2 Gd1 O7 154.2(2) . . ? 
O3 Gd1 O7 140.2(2) . . ? 
O4 Gd1 O6 145.4(2) . . ? 
O9 Gd1 O6 132.8(3) . . ? 
O2 Gd1 O6 115.4(2) . . ? 
O3 Gd1 O6 81.4(3) . . ? 
O7 Gd1 O6 79.3(2) . . ? 
O4 Gd1 O5 147.7(2) . . ? 
O9 Gd1 O5 83.0(2) . . ? 
O2 Gd1 O5 89.8(2) . . ? 
O3 Gd1 O5 112.6(2) . . ? 
O7 Gd1 O5 82.5(3) . . ? 
O6 Gd1 O5 53.6(2) . . ? 
O4 Gd1 N2 69.0(2) . . ? 
O9 Gd1 N2 131.9(2) . . ? 
O2 Gd1 N2 125.9(2) . . ? 
O3 Gd1 N2 66.5(2) . . ? 
O7 Gd1 N2 75.9(2) . . ? 
O6 Gd1 N2 79.5(2) . . ? 
O5 Gd1 N2 131.3(2) . . ? 
O4 Gd1 C11 158.8(3) . . ? 
O9 Gd1 C11 107.9(3) . . ? 
O2 Gd1 C11 103.9(3) . . ? 
O3 Gd1 C11 97.8(3) . . ? 
O7 Gd1 C11 79.6(3) . . ? 
O6 Gd1 C11 26.9(3) . . ? 
O5 Gd1 C11 26.6(3) . . ? 
N2 Gd1 C11 105.6(3) . . ? 
O4 Gd1 Fe2 34.47(16) . . ? 
O9 Gd1 Fe2 34.68(17) . . ? 
O2 Gd1 Fe2 93.92(16) . . ? 
O3 Gd1 Fe2 128.94(18) . . ? 
O7 Gd1 Fe2 67.20(17) . . ? 
O6 Gd1 Fe2 145.95(18) . . ? 
O5 Gd1 Fe2 113.39(18) . . ? 
N2 Gd1 Fe2 97.59(17) . . ? 
C11 Gd1 Fe2 133.1(2) . . ? 
O4 Gd1 Fe1 104.61(16) . . ? 
O9 Gd1 Fe1 110.58(18) . . ? 
O2 Gd1 Fe1 33.51(17) . . ? 
O3 Gd1 Fe1 33.00(16) . . ? 
O7 Gd1 Fe1 171.95(17) . . ? 
O6 Gd1 Fe1 93.89(18) . . ? 
O5 Gd1 Fe1 97.06(19) . . ? 
N2 Gd1 Fe1 98.74(17) . . ? 
C11 Gd1 Fe1 96.4(2) . . ? 
Fe2 Gd1 Fe1 119.93(4) . . ? 
O1 Gd2 O16 68.1(2) 20 . ? 
O1 Gd2 O10 80.1(2) 20 . ? 
O16 Gd2 O10 97.9(2) . . ? 
O1 Gd2 O15 139.2(2) 20 . ? 
O16 Gd2 O15 94.7(2) . . ? 
O10 Gd2 O15 65.5(2) . . ? 
O1 Gd2 O13 75.3(3) 20 . ? 
O16 Gd2 O13 80.8(2) . . ? 
O10 Gd2 O13 154.0(3) . . ? 
O15 Gd2 O13 140.4(3) . . ? 
O1 Gd2 O11 133.8(3) 20 . ? 
O16 Gd2 O11 146.3(2) . . ? 
O10 Gd2 O11 110.0(2) . . ? 
O15 Gd2 O11 80.7(3) . . ? 
O13 Gd2 O11 82.0(3) . . ? 
O1 Gd2 O12 83.9(3) 20 . ? 
O16 Gd2 O12 149.8(3) . . ? 
O10 Gd2 O12 87.6(3) . . ? 
O15 Gd2 O12 114.3(3) . . ? 
O13 Gd2 O12 81.5(3) . . ? 
O11 Gd2 O12 53.0(3) . . ? 
O1 Gd2 N4 130.5(3) 20 . ? 
O16 Gd2 N4 68.2(3) . . ? 
O10 Gd2 N4 128.1(3) . . ? 
O15 Gd2 N4 66.2(2) . . ? 
O13 Gd2 N4 75.8(3) . . ? 
O11 Gd2 N4 79.6(3) . . ? 
O12 Gd2 N4 129.8(3) . . ? 
O1 Gd2 C26 109.5(3) 20 . ? 
O16 Gd2 C26 162.0(3) . . ? 
O10 Gd2 C26 99.1(3) . . ? 
O15 Gd2 C26 97.4(3) . . ? 
O13 Gd2 C26 81.4(3) . . ? 
O11 Gd2 C26 26.3(3) . . ? 
O12 Gd2 C26 26.7(3) . . ? 
N4 Gd2 C26 104.9(3) . . ? 
O1 Gd2 Fe1 35.04(17) 20 20 ? 
O16 Gd2 Fe1 34.92(17) . 20 ? 
O10 Gd2 Fe1 97.10(16) . 20 ? 
O15 Gd2 Fe1 126.35(17) . 20 ? 
O13 Gd2 Fe1 66.95(18) . 20 ? 
O11 Gd2 Fe1 148.65(18) . 20 ? 
O12 Gd2 Fe1 115.1(2) . 20 ? 
N4 Gd2 Fe1 96.23(19) . 20 ? 
C26 Gd2 Fe1 136.1(2) . 20 ? 
O1 Gd2 Fe2 112.23(19) 20 . ? 
O16 Gd2 Fe2 101.24(17) . . ? 
O10 Gd2 Fe2 33.38(17) . . ? 
O15 Gd2 Fe2 32.52(16) . . ? 
O13 Gd2 Fe2 172.4(2) . . ? 
O11 Gd2 Fe2 92.62(18) . . ? 
O12 Gd2 Fe2 99.5(2) . . ? 
N4 Gd2 Fe2 98.05(19) . . ? 
C26 Gd2 Fe2 96.1(2) . . ? 
Fe1 Gd2 Fe2 118.70(4) 20 . ? 
O1 C1 C2 110.1(10) . . ? 
N1 C2 C1 113.0(10) . . ? 
N1 C4 C5 112.4(10) . . ? 
O2 C5 C4 110.0(9) . . ? 
O3 C6 C7 108.1(9) . . ? 
N2 C7 C6 114.3(10) . . ? 
C10 C9 N2 117.6(10) . . ? 
O4 C10 C9 113.2(10) . . ? 
O5 C11 O6 122.8(10) . . ? 
O5 C11 C12 119.7(10) . . ? 
O6 C11 C12 117.5(10) . . ? 
O5 C11 Gd1 61.4(6) . . ? 
O6 C11 Gd1 61.4(5) . . ? 
C12 C11 Gd1 178.8(9) . . ? 
C14 C13 O9 115.7(11) . . ? 
C13 C14 N3 114.2(11) . . ? 
C17 C16 N3 110.1(9) . . ? 
O10 C17 C16 111.2(9) . . ? 
O8 C18 O7 126.0(10) . . ? 
O8 C18 C19 116.1(10) . . ? 
O7 C18 C19 117.9(10) . . ? 
O15 C20 C21 110.3(10) . . ? 
C20 C21 N4 112.2(11) . . ? 
C24 C23 N4 118.2(12) . . ? 
C23 C24 O16 114.3(11) . . ? 
O11 C26 O12 122.1(10) . . ? 
O11 C26 C25 119.3(11) . . ? 
O12 C26 C25 118.6(11) . . ? 
O11 C26 Gd2 60.3(6) . . ? 
O12 C26 Gd2 61.9(6) . . ? 
C25 C26 Gd2 178.2(9) . . ? 
O13 C28 O14 125.1(10) . . ? 
O13 C28 C27 117.9(11) . . ? 
O14 C28 C27 117.0(10) . . ? 
C4 N1 C3 112.5(10) . . ? 
C4 N1 C2 111.3(11) . . ? 
C3 N1 C2 109.1(10) . . ? 
C4 N1 Fe1 106.1(7) . . ? 
C3 N1 Fe1 113.5(9) . . ? 
C2 N1 Fe1 104.1(7) . . ? 
C7 N2 C8 111.2(9) . . ? 
C7 N2 C9 111.4(10) . . ? 
C8 N2 C9 107.5(10) . . ? 
C7 N2 Gd1 109.2(6) . . ? 
C8 N2 Gd1 113.6(7) . . ? 
C9 N2 Gd1 103.8(6) . . ? 
C15 N3 C14 110.4(10) . . ? 
C15 N3 C16 109.2(9) . . ? 
C14 N3 C16 114.7(10) . . ? 
C15 N3 Fe2 113.8(8) . . ? 
C14 N3 Fe2 103.0(7) . . ? 
C16 N3 Fe2 105.7(7) . . ? 
C22 N4 C23 109.5(11) . . ? 
C22 N4 C21 109.3(11) . . ? 
C23 N4 C21 108.0(10) . . ? 
C22 N4 Gd2 115.1(8) . . ? 
C23 N4 Gd2 104.4(7) . . ? 
C21 N4 Gd2 110.3(7) . . ? 
C1 O1 Fe1 119.2(6) . . ? 
C1 O1 Gd2 135.2(6) . 17 ? 
Fe1 O1 Gd2 103.2(3) . 17 ? 
C5 O2 Fe1 112.5(7) . . ? 
C5 O2 Gd1 124.9(6) . . ? 
Fe1 O2 Gd1 105.8(3) . . ? 
C6 O3 Fe1 132.5(6) . . ? 
C6 O3 Gd1 120.5(6) . . ? 
Fe1 O3 Gd1 106.0(3) . . ? 
C10 O4 Fe2 127.3(6) . . ? 
C10 O4 Gd1 121.0(6) . . ? 
Fe2 O4 Gd1 103.8(3) . . ? 
C11 O5 Gd1 92.0(6) . . ? 
C11 O6 Gd1 91.7(6) . . ? 
C18 O7 Gd1 135.2(7) . . ? 
C18 O8 Fe2 127.5(7) . . ? 
C13 O9 Fe2 117.6(7) . . ? 
C13 O9 Gd1 135.7(7) . . ? 
Fe2 O9 Gd1 103.5(3) . . ? 
C17 O10 Fe2 111.0(6) . . ? 
C17 O10 Gd2 125.6(6) . . ? 
Fe2 O10 Gd2 106.2(3) . . ? 
C26 O11 Gd2 93.4(7) . . ? 
C26 O12 Gd2 91.4(7) . . ? 
C28 O13 Gd2 135.1(7) . . ? 
C28 O14 Fe1 127.7(7) . 20 ? 
C20 O15 Fe2 130.8(6) . . ? 
C20 O15 Gd2 121.5(6) . . ? 
Fe2 O15 Gd2 107.0(3) . . ? 
C24 O16 Fe1 123.5(7) . 20 ? 
C24 O16 Gd2 121.9(6) . . ? 
Fe1 O16 Gd2 102.8(3) 20 . ? 
N1S C2S C1S 180.000(2) . . ? 
  
_diffrn_measured_fraction_theta_max    0.999 
_diffrn_reflns_theta_full              25.01 
_diffrn_measured_fraction_theta_full   0.999 
_refine_diff_density_max    2.926 
_refine_diff_density_min   -1.342 
_refine_diff_density_rms    0.244 

# SQUEEZE RESULTS (APPEND TO CIF)
_platon_Fe8Gd8_details
;
10 disordered water molecules per molecule were removed by 
SQUEEZE. The values were calculated based on elemental analysis data 
and thermogravimetric analysis.   
;
_vrf_CHEMW03_Fe8Gd8
;
PROBLEM: PROBLEM: ALERT:WARNING: The ratio of given/expected molecular weight as
            calculated from the _atom_site* data lies outside
            the range 0.99 <> 1.01
RESPONSE: 10 disordered water molecules per molecule were removed by 
SQUEEZE. The values were calculated based on elemental analysis data 
and thermogravimetric analysis.   
;

# end Validation Reply Form
